# Supplementary material for: Tidal Flushing Rather Than Non-Point Source Nitrogen Pollution Drives Nutrient Dynamics in A Putatively Eutrophic Estuary
Source: Water (Basel). Author manuscript; Available in PMC 2023 Dec 21. (PMC9926401; doi:10.3390/w15010015)
Supplement: Supplement1 [file NIHMS1869035-supplement-Supplement1.zip]

Archive with 1 entries (1 files):
- water-2070620-supplementary.pdf
